# Supplementary material for: Synthesis and Characterization of Novel Succinyl Chitosan-Dexamethasone Conjugates for Potential Intravitreal Dexamethasone Delivery
Source: Int J Mol Sci. 2021 Oct 11;22(20):10960. doi: 10.3390/ijms222010960 (PMC8535746; doi:10.3390/ijms222010960)
Supplement: Supplementary file 1 [file ijms-22-10960-s001.zip]

Archive with 1 entries (1 files):
- ijms-1397299-supplementary.pdf
